# Supplementary material for: Three-dimensional printing educational anatomical model of the patellar luxation in dogs
Source: PLoS One. 2021 Jul 30;16(7):e0255288. doi: 10.1371/journal.pone.0255288 (PMC8323952; doi:10.1371/journal.pone.0255288)
Supplement: S1 File — (XLSX) [file pone.0255288.s001.xlsx]

## Sheet: Modifications made to obtain bo
Modifications made to obtain bone models	Cemtimenters
Femur: thochear groove and the medial condyle	0,20 cm
Tibia: tibial crest and medial condyle	1.15 cm
Distance between condyle femoral lateral and lig patelar	0.40 cm
Distance between condyle femoral lateral and lig patelar	0.55 cm
Distance between condyle femoral lateral and lig patelar	0.65 cm
